# Supplementary material for: Activity of MukBEF for chromosome management in E. coli and its inhibition by MatP
Source: eLife. 2024 Feb 5;12:RP91185. doi: 10.7554/eLife.91185 (PMC10945525; doi:10.7554/eLife.91185)
Supplement: Figure 1—figure supplement 1—source data 2. [file elife-91185-fig1-figsupp1-data2.zip]

Archive with 1 entries (1 files):
- Figure 1-figure_supplement1_source data2.tif
